# Supplementary material for: UVB irradiation does not directly induce detectable changes of DNA methylation in human keratinocytes
Source: F1000Res. 2013 Feb 13;2:45. [Version 1] doi: 10.12688/f1000research.2-45.v1 (PMC3901454; doi:10.12688/f1000research.2-45.v1)
Supplement: Bisulfite sequencing data — Raw sequence reads for bisulfite sequencing data shown in Figure 4 [file f1000research-2-853-s0000.tgz]

Archive with 142 entries (142 files):
- C21orf29_NT_1.ab1
- C21orf29_NT_2.ab1
- C21orf29_NT_3.ab1
- C21orf29_NT_6.ab1
- C21orf29_NT_4.ab1
- C21orf29_NT_5.ab1
- C21orf29_NT_8.ab1
- C21orf29_NT_9.ab1
- C21orf29_NT_7.ab1
- C21orf29_NT_11.ab1
- C21orf29_NT_10.ab1
- C21orf29_NT_12.ab1
- C21orf29_NT_13.ab1
- C21orf29_NT_14.ab1
- C21orf29_NT_15.ab1
- C21orf29_NT_17.ab1
- C21orf29_NT_18.ab1
- C21orf29_NT_16.ab1
- C21orf29_UVB_1.ab1
- C21orf29_NT_19.ab1
- C21orf29_UVB_3.ab1
- C21orf29_UVB_4.ab1
- C21orf29_UVB_5.ab1
- C21orf29_UVB_2.ab1
- C21orf29_UVB_6.ab1
- C21orf29_UVB_7.ab1
- C21orf29_UVB_9.ab1
- C21orf29_UVB_10.ab1
- C21orf29_UVB_8.ab1
- C21orf29_UVB_12.ab1
- C21orf29_UVB_11.ab1
- C21orf29_UVB_14.ab1
- C21orf29_UVB_15.ab1
- CCD40_NT_1.ab1
- CCD40_NT_2.ab1
- C21orf29_UVB_13.ab1
- CCD40_NT_4.ab1
- CCD40_NT_3.ab1
- CCD40_NT_5.ab1
- CCD40_NT_6.ab1
- CCD40_NT_8.ab1
- CCD40_NT_7.ab1
- CCD40_NT_10.ab1
- CCD40_NT_9.ab1
- CCD40_NT_11.ab1
- CCD40_NT_13.ab1
- CCD40_NT_15.ab1
- CCD40_NT_14.ab1
- CCD40_NT_16.ab1
- CCD40_NT_12.ab1
- CCD40_UVB_1.ab1
- CCD40_NT_17.ab1
- CCD40_UVB_3.ab1
- CCD40_UVB_5.ab1
- CCD40_UVB_2.ab1
- CCD40_UVB_4.ab1
- CCD40_UVB_6.ab1
- CCD40_UVB_7.ab1
- CCD40_UVB_9.ab1
- CCD40_UVB_8.ab1
- CCD40_UVB_10.ab1
- CCD40_UVB_11.ab1
- CCD40_UVB_12.ab1
- CCD40_UVB_14.ab1
- CCD40_UVB_16.ab1
- CCD40_UVB_15.ab1
- CCD40_UVB_17.ab1
- CXXC5_NT_1.ab1
- CCD40_UVB_13.ab1
- CCD40_UVB_18.ab1
- CXXC5_NT_2.ab1
- CXXC5_NT_3.ab1
- CXXC5_NT_4.ab1
- CXXC5_NT_5.ab1
- CXXC5_NT_6.ab1
- CXXC5_NT_8.ab1
- CXXC5_NT_7.ab1
- CXXC5_NT_9.ab1
- CXXC5_NT_10.ab1
- CXXC5_NT_11.ab1
- CXXC5_NT_12.ab1
- CXXC5_NT_14.ab1
- CXXC5_NT_13.ab1
- CXXC5_NT_15.ab1
- CXXC5_NT_16.ab1
- CXXC5_UVB_1.ab1
- CXXC5_UVB_2.ab1
- CXXC5_UVB_3.ab1
- CXXC5_UVB_4.ab1
- CXXC5_UVB_6.ab1
- CXXC5_UVB_5.ab1
- CXXC5_UVB_8.ab1
- CXXC5_UVB_7.ab1
- CXXC5_UVB_10.ab1
- CXXC5_UVB_9.ab1
- CXXC5_UVB_11.ab1
- CXXC5_UVB_14.ab1
- CXXC5_UVB_13.ab1
- CXXC5_UVB_15.ab1
- CXXC5_UVB_12.ab1
- CXXC5_UVB_16.ab1
- CXXC5_UVB_17.ab1
- CXXC5_UVB_19.ab1
- IL17C_NT_1.ab1
- CXXC5_UVB_18.ab1
- IL17C_NT_3.ab1
- IL17C_NT_2.ab1
- IL17C_NT_4.ab1
- IL17C_NT_5.ab1
- IL17C_NT_6.ab1
- IL17C_NT_8.ab1
- IL17C_NT_7.ab1
- IL17C_NT_10.ab1
- IL17C_NT_9.ab1
- IL17C_NT_11.ab1
- IL17C_UVB_1.ab1
- IL17C_UVB_3.ab1
- IL17C_UVB_4.ab1
- IL17C_UVB_2.ab1
- IL17C_UVB_6.ab1
- IL17C_UVB_5.ab1
- IL17C_UVB_7.ab1
- IL17C_UVB_8.ab1
- IL17C_UVB_9.ab1
- PPP3CB_NT_1.ab1
- IL17C_UVB_10.ab1
- PPP3CB_NT_2.ab1
- PPP3CB_NT_3.ab1
- PPP3CB_NT_4.ab1
- PPP3CB_NT_5.ab1
- PPP3CB_NT_8.ab1
- PPP3CB_NT_6.ab1
- PPP3CB_NT_7.ab1
- PPP3CB_NT_9.ab1
- PPP3CB_NT_11.ab1
- PPP3CB_NT_10.ab1
- PPP3CB_NT_12.ab1
- PPP3CB_NT_13.ab1
- PPP3CB_NT_15.ab1
- PPP3CB_NT_14.ab1
- PPP3CB_NT_17.ab1
- PPP3CB_NT_16.ab1
